# Supplementary material for: In an Absolute State: Elevated Use of Absolutist Words Is a Marker Specific to Anxiety, Depression, and Suicidal Ideation
Source: Clin Psychol Sci. 2018 Jan 5;6(4):529–42. doi: 10.1177/2167702617747074 (PMC6376956; doi:10.1177/2167702617747074)
Supplement: Al-MosaiwiMultilevel_linear_mixed_effects_model_syntax_Supplemental_Material – Supplemental material for In an Absolute State: Elevated Use of Absolutist Words Is a Marker Specific to Anxiety, Depression, and Suicidal Ideation [file Al-MosaiwiMultilevel_linear_mixed_effects_model_syntax_Supplemental_Material.sps]

BOOTSTRAP
  /SAMPLING METHOD=STRATIFIED(STRATA=Forum )  
  /VARIABLES TARGET=AbsolutistLog10 INPUT=ConditionsRev Forum  WC 
  /CRITERIA CILEVEL=95 CITYPE=BCA  NSAMPLES=1000
  /MISSING USERMISSING=EXCLUDE.
MIXED AbsolutistLog10 BY Forum ConditionsRev
  /CRITERIA=CIN(95) MXITER(150) MXSTEP(10) SCORING(1) SINGULAR(0.000000000001) HCONVERGE(0, 
    ABSOLUTE) LCONVERGE(0, ABSOLUTE) PCONVERGE(0.000001, ABSOLUTE)
  /FIXED=ConditionsRev | SSTYPE(3)
  /METHOD=REML
  /REGWGT=WC
  /PRINT=  SOLUTION TESTCOV
  /RANDOM=Forum(ConditionsRev) | SUBJECT(Forum) COVTYPE(VC).
